# Supplementary material for: Genome Variability of Infectious Bronchitis Virus in Mexico: High Lineage Diversity and Recurrent Recombination
Source: Viruses. 2023 Jul 20;15(7):1581. doi: 10.3390/v15071581 (PMC10386725; doi:10.3390/v15071581)
Supplement: Supplementary file 1 [file viruses-15-01581-s001.zip]

Archive with 1 entries (1 files):
- viruses-2452565-supplementary.pdf
